# Supplementary material for: Retinal Dystrophy Associated with Homozygous Variants in NRL
Source: Genes (Basel). 2024 Dec 12;15(12):1594. doi: 10.3390/genes15121594 (PMC11675615; doi:10.3390/genes15121594)
Supplement: Supplementary file 1 [file genes-15-01594-s001.zip]

Archive with 2 entries (2 files):
- Supplementary Table_S1.pdf
- Supplementary_Figures_S1-S4.pdf
